# Supplementary material for: Compensation for Patients with Work-Related Lung Cancers: Value of Specialised Occupational Disease Consultations to Reduce Under-Recognition
Source: Int J Environ Res Public Health. 2025 Jun 12;22(6):927. doi: 10.3390/ijerph22060927 (PMC12193440; doi:10.3390/ijerph22060927)
Supplement: Supplementary file 1 [file ijerph-22-00927-s001.zip]

Archive with 1 entries (1 files):
- ijerph-3581807-supplementary.pdf
